# Supplementary material for: Assessing immune infiltration and the tumor microenvironment for the diagnosis and prognosis of sarcoma
Source: Cancer Cell Int. 2020 Dec 2;20:577. doi: 10.1186/s12935-020-01672-3 (PMC7709254; doi:10.1186/s12935-020-01672-3)
Supplement: Supplementary file 8 — Additional file 8: Table S1. The Zsummary.pres and Zsummary.qual of modules. [file 12935_2020_1672_MOESM8_ESM.xls]

## Sheet: Sheet1
Modules	Zsummary.pres	Zummary.qual
Blue	31	26
Brown	15	12
Gold	24	1.2
Green	12	16
Grey	3.7	-4.6
Turquoise	20	8.3
yellow	13	7.2
