# Supplementary material for: Assessing immune infiltration and the tumor microenvironment for the diagnosis and prognosis of sarcoma
Source: Cancer Cell Int. 2020 Dec 2;20:577. doi: 10.1186/s12935-020-01672-3 (PMC7709254; doi:10.1186/s12935-020-01672-3)
Supplement: Supplementary file 12 — Additional file 12: Table S2. The GO enrichment and KEGG pathway enrichment in the blue module. [file 12935_2020_1672_MOESM12_ESM.xls]

## Sheet: KEGG
ID	Description	GeneRatio	BgRatio	pvalue	p.adjust	qvalue	geneID	Count
hsa04514	Cell adhesion molecules (CAMs)	8/66	147/5986	0.000188131	0.00481743	0.00448907	3384/3123/3113/3122/3112/57863/3109/3118	8
hsa04612	Antigen processing and presentation	6/66	78/5986	0.000196785	0.00481743	0.00448907	3123/3113/3122/3112/3109/3118	6
hsa04145	Phagosome	8/66	152/5986	0.000236923	0.00481743	0.00448907	3123/3113/3122/7099/3112/8685/3109/3118	8
hsa04060	Cytokine-cytokine receptor interaction	11/66	294/5986	0.00031758	0.00484309	0.00451298	9235/1441/6373/6357/3575/2829/6846/6367/1439/8792/5617	11
hsa04610	Complement and coagulation cascades	5/66	85/5986	0.00232344	0.0283459	0.0264138	725/623/5265/1378/728	5
hsa04062	Chemokine signaling pathway	7/66	189/5986	0.00451304	0.0409457	0.0381547	3055/6373/6357/2829/6846/5330/6367	7
hsa04061	Viral protein interaction with cytokine and cytokine receptor	5/66	100/5986	0.00469869	0.0409457	0.0381547	6373/6357/2829/6846/6367	5
hsa04380	Osteoclast differentiation	4/66	128/5986	0.052042	0.369574	0.344383	6688/353514/55423/8792	4
hsa04630	JAK-STAT signaling pathway	4/66	130/5986	0.0545273	0.369574	0.344383	1441/3575/1439/5617	4
hsa00380	Tryptophan metabolism	2/66	42/5986	0.0777834	0.438329	0.408452	8942/3620	2
hsa04080	Neuroactive ligand-receptor interaction	7/66	340/5986	0.0790429	0.438329	0.408452	27334/623/8698/728/5617/4852/6751	7
hsa04151	PI3K-Akt signaling pathway	7/66	354/5986	0.0932835	0.464361	0.432709	1441/3575/7099/7424/5617/4908/9134	7
hsa04064	NF-kappa B signaling pathway	3/66	102/5986	0.102017	0.464361	0.432709	6357/7099/8792	3
hsa04620	Toll-like receptor signaling pathway	3/66	104/5986	0.106575	0.464361	0.432709	6373/7099/51311	3
hsa04621	NOD-like receptor signaling pathway	4/66	181/5986	0.138246	0.550354	0.512841	115362/114548/7099/5330	4
hsa00590	Arachidonic acid metabolism	2/66	63/5986	0.152756	0.550354	0.512841	9536/2878	2
hsa00603	Glycosphingolipid biosynthesis - globo and isoglobo series	1/66	15/5986	0.153377	0.550354	0.512841	26301	1
hsa04020	Calcium signaling pathway	4/66	193/5986	0.162933	0.552163	0.514526	623/7125/5330/8913	4
hsa04068	FoxO signaling pathway	3/66	131/5986	0.174993	0.561821	0.523526	3575/8698/9456	3
hsa00770	Pantothenate and CoA biosynthesis	1/66	19/5986	0.190203	0.580118	0.540576	8875	1
hsa00220	Arginine biosynthesis	1/66	21/5986	0.208019	0.604246	0.56306	384	1
hsa04010	MAPK signaling pathway	5/66	295/5986	0.224508	0.622501	0.58007	11184/7424/4908/23542/8913	5
hsa00062	Fatty acid elongation	1/66	27/5986	0.259184	0.64539	0.601399	83401	1
hsa01040	Biosynthesis of unsaturated fatty acids	1/66	27/5986	0.259184	0.64539	0.601399	83401	1
hsa04217	Necroptosis	3/66	162/5986	0.264504	0.64539	0.601399	114548/7099/5837	3
hsa04625	C-type lectin receptor signaling pathway	2/66	104/5986	0.318743	0.734876	0.684785	114548/6367	2
hsa00500	Starch and sucrose metabolism	1/66	36/5986	0.329887	0.734876	0.684785	5837	1
hsa00760	Nicotinate and nicotinamide metabolism	1/66	37/5986	0.33732	0.734876	0.684785	4837	1
hsa04071	Sphingolipid signaling pathway	2/66	119/5986	0.379124	0.773369	0.720655	5330/8698	2
hsa02010	ABC transporters	1/66	45/5986	0.393934	0.773369	0.720655	10350	1
hsa00330	Arginine and proline metabolism	1/66	50/5986	0.42687	0.773369	0.720655	384	1
hsa04340	Hedgehog signaling pathway	1/66	50/5986	0.42687	0.773369	0.720655	23432	1
hsa04270	Vascular smooth muscle contraction	2/66	132/5986	0.429684	0.773369	0.720655	5330/4660	2
hsa04210	Apoptosis	2/66	136/5986	0.444823	0.773369	0.720655	1521/1439	2
hsa00480	Glutathione metabolism	1/66	56/5986	0.464072	0.773369	0.720655	2878	1
hsa01212	Fatty acid metabolism	1/66	57/5986	0.470037	0.773369	0.720655	83401	1
hsa04014	Ras signaling pathway	3/66	232/5986	0.474505	0.773369	0.720655	64926/7424/4908	3
hsa04370	VEGF signaling pathway	1/66	59/5986	0.481771	0.773369	0.720655	9047	1
hsa04115	p53 signaling pathway	1/66	72/5986	0.552044	0.830345	0.773747	9134	1
hsa00562	Inositol phosphate metabolism	1/66	74/5986	0.561987	0.830345	0.773747	5330	1
hsa01230	Biosynthesis of amino acids	1/66	75/5986	0.566877	0.830345	0.773747	384	1
hsa03320	PPAR signaling pathway	1/66	76/5986	0.571713	0.830345	0.773747	729359	1
hsa04540	Gap junction	1/66	88/5986	0.625758	0.861196	0.802495	5330	1
hsa04350	TGF-beta signaling pathway	1/66	94/5986	0.650203	0.861196	0.802495	1634	1
hsa04510	Focal adhesion	2/66	199/5986	0.650524	0.861196	0.802495	7424/4660	2
hsa04070	Phosphatidylinositol signaling system	1/66	99/5986	0.669367	0.861196	0.802495	5330	1
hsa04015	Rap1 signaling pathway	2/66	210/5986	0.679689	0.861196	0.802495	5330/7424	2
hsa04024	cAMP signaling pathway	2/66	216/5986	0.694763	0.861196	0.802495	4852/6751	2
hsa04066	HIF-1 signaling pathway	1/66	109/5986	0.704645	0.861196	0.802495	7099	1
hsa04142	Lysosome	1/66	123/5986	0.747884	0.861196	0.802495	1521	1
hsa04110	Cell cycle	1/66	124/5986	0.750722	0.861196	0.802495	9134	1
hsa04611	Platelet activation	1/66	124/5986	0.750722	0.861196	0.802495	5330	1
hsa04114	Oocyte meiosis	1/66	128/5986	0.761763	0.861196	0.802495	9134	1
hsa00230	Purine metabolism	1/66	130/5986	0.767101	0.861196	0.802495	51816	1
hsa04371	Apelin signaling pathway	1/66	137/5986	0.784875	0.861196	0.802495	5330	1
hsa04072	Phospholipase D signaling pathway	1/66	148/5986	0.81014	0.861196	0.802495	5330	1
hsa04261	Adrenergic signaling in cardiomyocytes	1/66	149/5986	0.812287	0.861196	0.802495	5330	1
hsa04218	Cellular senescence	1/66	160/5986	0.834376	0.861196	0.802495	9134	1
hsa04310	Wnt signaling pathway	1/66	160/5986	0.834376	0.861196	0.802495	5330	1
hsa04022	cGMP-PKG signaling pathway	1/66	167/5986	0.847078	0.861196	0.802495	5330	1
hsa04360	Axon guidance	1/66	181/5986	0.869673	0.869673	0.810394	2047	1

## Sheet: GO-BP
ID	Description	GeneRatio	BgRatio	pvalue	p.adjust	qvalue	geneID	Count
GO:0034341	response to interferon-gamma	13/156	199/18670	1.26973e-08	2.75024e-05	2.42051e-05	115362/10537/3123/8942/3113/3055/199/3122/6357/7099/6846/6367/3118	13
GO:0060326	cell chemotaxis	14/156	304/18670	2.73411e-07	0.000184904	0.000162736	1441/9034/199/27202/6373/6357/2829/6846/1240/7424/728/6367/8792/2047	14
GO:0002526	acute inflammatory response	12/156	220/18670	3.36419e-07	0.000184904	0.000162736	9332/725/9536/5265/922/5199/114548/27202/1991/1378/728/8792	12
GO:0071346	cellular response to interferon-gamma	11/156	180/18670	3.41467e-07	0.000184904	0.000162736	115362/3123/3113/3055/199/3122/6357/7099/6846/6367/3118	11
GO:0050900	leukocyte migration	17/156	499/18670	9.8492e-07	0.000426668	0.000375514	1441/962/55423/623/3055/199/27202/6373/6357/1991/6846/8832/1240/7424/728/6367/8792	17
GO:0097529	myeloid leukocyte migration	11/156	210/18670	1.57181e-06	0.000567423	0.000499394	1441/199/27202/6373/6357/6846/1240/7424/728/6367/8792	11
GO:0030595	leukocyte chemotaxis	11/156	224/18670	2.94211e-06	0.000856214	0.000753562	1441/199/27202/6373/6357/6846/1240/7424/728/6367/8792	11
GO:0002430	complement receptor mediated signaling pathway	4/156	13/18670	3.16238e-06	0.000856214	0.000753562	27202/1240/1378/728	4
GO:0032496	response to lipopolysaccharide	13/156	330/18670	4.1884e-06	0.00100801	0.000887158	10225/9536/623/3620/3055/114548/6373/7099/1634/1991/728/1439/8792	13
GO:0050702	interleukin-1 beta secretion	6/156	53/18670	5.13011e-06	0.00111118	0.000977961	115362/353514/114548/7099/51311/384	6
GO:0002237	response to molecule of bacterial origin	13/156	343/18670	6.36457e-06	0.00125324	0.00110299	10225/9536/623/3620/3055/114548/6373/7099/1634/1991/728/1439/8792	13
GO:0006874	cellular calcium ion homeostasis	15/156	458/18670	7.12e-06	0.00128516	0.00113108	27334/623/9034/27202/6373/6357/2829/1991/1240/5330/8698/728/931/79085/84502	15
GO:0070098	chemokine-mediated signaling pathway	7/156	88/18670	8.94931e-06	0.00140337	0.00123512	9034/6373/6357/2829/6846/1240/6367	7
GO:0071621	granulocyte chemotaxis	8/156	123/18670	9.07071e-06	0.00140337	0.00123512	1441/27202/6373/6357/6846/1240/728/6367	8
GO:0055074	calcium ion homeostasis	15/156	471/18670	9.93534e-06	0.0014061	0.00123752	27334/623/9034/27202/6373/6357/2829/1991/1240/5330/8698/728/931/79085/84502	15
GO:0071674	mononuclear cell migration	7/156	90/18670	1.03867e-05	0.0014061	0.00123752	199/6357/6846/1240/728/6367/8792	7
GO:0050701	interleukin-1 secretion	6/156	61/18670	1.17436e-05	0.00149628	0.00131689	115362/353514/114548/7099/51311/384	6
GO:0007204	positive regulation of cytosolic calcium ion concentration	12/156	319/18670	1.57587e-05	0.00171302	0.00150764	27334/623/9034/27202/6373/2829/1240/5330/8698/728/931/84502	12
GO:0072503	cellular divalent inorganic cation homeostasis	15/156	493/18670	1.70037e-05	0.00171302	0.00150764	27334/623/9034/27202/6373/6357/2829/1991/1240/5330/8698/728/931/79085/84502	15
GO:1990868	response to chemokine	7/156	97/18670	1.70087e-05	0.00171302	0.00150764	9034/6373/6357/2829/6846/1240/6367	7
GO:1990869	cellular response to chemokine	7/156	97/18670	1.70087e-05	0.00171302	0.00150764	9034/6373/6357/2829/6846/1240/6367	7
GO:0032103	positive regulation of response to external stimulus	12/156	323/18670	1.78315e-05	0.00171302	0.00150764	115362/353514/3620/199/7099/6846/1240/7424/728/8792/4908/4852	12
GO:0019886	antigen processing and presentation of exogenous peptide antigen via MHC class II	7/156	98/18670	1.81899e-05	0.00171302	0.00150764	3123/3113/3122/3112/3109/3118/6712	7
GO:0002495	antigen processing and presentation of peptide antigen via MHC class II	7/156	101/18670	2.2147e-05	0.00199877	0.00175914	3123/3113/3122/3112/3109/3118/6712	7
GO:0002504	antigen processing and presentation of peptide or polysaccharide antigen via MHC class II	7/156	102/18670	2.36139e-05	0.0020157	0.00177403	3123/3113/3122/3112/3109/3118/6712	7
GO:0097530	granulocyte migration	8/156	141/18670	2.45643e-05	0.0020157	0.00177403	1441/27202/6373/6357/6846/1240/728/6367	8
GO:0002115	store-operated calcium entry	4/156	21/18670	2.51264e-05	0.0020157	0.00177403	8832/931/9456/84502	4
GO:0030593	neutrophil chemotaxis	7/156	104/18670	2.67885e-05	0.00207228	0.00182384	1441/27202/6373/6357/6846/728/6367	7
GO:0050706	regulation of interleukin-1 beta secretion	5/156	46/18670	3.97101e-05	0.00289926	0.00255166	353514/114548/7099/51311/384	5
GO:0001818	negative regulation of cytokine production	11/156	296/18670	4.01559e-05	0.00289926	0.00255166	10225/353514/3620/114548/27202/7099/1991/8832/1240/51311/384	11
GO:0006959	humoral immune response	12/156	356/18670	4.61484e-05	0.0032093	0.00282454	5266/725/922/5199/27202/6373/6039/6357/1991/1378/728/931	12
GO:0051480	regulation of cytosolic calcium ion concentration	12/156	357/18670	4.74135e-05	0.0032093	0.00282454	27334/623/9034/27202/6373/2829/1240/5330/8698/728/931/84502	12
GO:0002704	negative regulation of leukocyte mediated immunity	5/156	49/18670	5.41389e-05	0.00355348	0.00312745	10225/725/3575/8832/1378	5
GO:0002673	regulation of acute inflammatory response	8/156	159/18670	5.7932e-05	0.00359248	0.00316177	725/922/5199/114548/27202/1378/728/8792	8
GO:0050727	regulation of inflammatory response	14/156	485/18670	5.80502e-05	0.00359248	0.00316177	115362/353514/725/922/3620/5199/3055/114548/27202/7099/1991/1378/728/8792	14
GO:1990266	neutrophil migration	7/156	118/18670	6.03141e-05	0.0036289	0.00319383	1441/27202/6373/6357/6846/728/6367	7
GO:0032621	interleukin-18 production	3/156	10/18670	6.57764e-05	0.00385059	0.00338894	115362/114548/8832	3
GO:0050704	regulation of interleukin-1 secretion	5/156	53/18670	7.93143e-05	0.00452092	0.0039789	353514/114548/7099/51311/384	5
GO:0070374	positive regulation of ERK1 and ERK2 cascade	9/156	215/18670	8.32708e-05	0.00462473	0.00407027	388325/27202/6357/7099/6846/8685/728/6367/8792	9
GO:0032655	regulation of interleukin-12 production	5/156	54/18670	8.68228e-05	0.00470145	0.00413779	353514/3620/7099/1240/51311	5
GO:0002687	positive regulation of leukocyte migration	7/156	128/18670	0.000100876	0.00532923	0.0046903	623/199/1991/6846/1240/7424/728	7
GO:0032615	interleukin-12 production	5/156	56/18670	0.00010347	0.00533609	0.00469634	353514/3620/7099/1240/51311	5
GO:0045416	positive regulation of interleukin-8 biosynthetic process	3/156	12/18670	0.000119116	0.00600013	0.00528077	7099/1991/51311	3
GO:0050718	positive regulation of interleukin-1 beta secretion	4/156	33/18670	0.000158898	0.00782214	0.00688433	353514/114548/7099/51311	4
GO:0044546	NLRP3 inflammasome complex assembly	3/156	14/18670	0.000194676	0.00937041	0.00824698	115362/114548/7099	3
GO:0032611	interleukin-1 beta production	6/156	101/18670	0.000203739	0.00959344	0.00844327	115362/353514/114548/7099/51311/384	6
GO:0002548	monocyte chemotaxis	5/156	65/18670	0.000210637	0.00970721	0.00854341	199/6357/6846/6367/8792	5
GO:0070372	regulation of ERK1 and ERK2 cascade	10/156	300/18670	0.000219726	0.00991516	0.00872642	388325/27202/6357/7099/6846/8685/728/6367/8792/2047	10
GO:2001256	regulation of store-operated calcium entry	3/156	15/18670	0.000241855	0.0104726	0.00921706	8832/9456/84502	3
GO:1903037	regulation of leukocyte cell-cell adhesion	10/156	304/18670	0.000244322	0.0104726	0.00921706	55423/3113/3620/114548/199/64926/3575/1991/3109/384	10
GO:0002685	regulation of leukocyte migration	8/156	196/18670	0.000246586	0.0104726	0.00921706	623/199/27202/1991/6846/1240/7424/728	8
GO:0002707	negative regulation of lymphocyte mediated immunity	4/156	38/18670	0.000277485	0.0113403	0.00998066	10225/725/3575/1378	4
GO:0050716	positive regulation of interleukin-1 secretion	4/156	38/18670	0.000277485	0.0113403	0.00998066	353514/114548/7099/51311	4
GO:0032695	negative regulation of interleukin-12 production	3/156	16/18670	0.000295847	0.0118667	0.010444	353514/1240/51311	3
GO:0050863	regulation of T cell activation	10/156	314/18670	0.000316099	0.0124486	0.0109561	55423/3113/3620/114548/199/64926/3575/1378/3109/384	10
GO:0060193	positive regulation of lipase activity	5/156	72/18670	0.00034046	0.01295	0.0113974	338328/5330/8698/728/4908	5
GO:0070371	ERK1 and ERK2 cascade	10/156	317/18670	0.000340789	0.01295	0.0113974	388325/27202/6357/7099/6846/8685/728/6367/8792/2047	10
GO:0050710	negative regulation of cytokine secretion	5/156	74/18670	0.000386768	0.0143604	0.0126388	353514/114548/27202/51311/384	5
GO:0002688	regulation of leukocyte chemotaxis	6/156	114/18670	0.00039228	0.0143604	0.0126388	199/27202/6846/1240/7424/728	6
GO:0097028	dendritic cell differentiation	4/156	42/18670	0.00041	0.0143604	0.0126388	6688/10537/28959/55365	4
GO:0030449	regulation of complement activation	6/156	115/18670	0.000411056	0.0143604	0.0126388	725/922/5199/27202/1378/728	6
GO:0032612	interleukin-1 production	6/156	115/18670	0.000411056	0.0143604	0.0126388	115362/353514/114548/7099/51311/384	6
GO:0070233	negative regulation of T cell apoptotic process	3/156	18/18670	0.000425834	0.0145706	0.0128238	3620/3575/384	3
GO:2000257	regulation of protein activation cascade	6/156	116/18670	0.000430527	0.0145706	0.0128238	725/922/5199/27202/1378/728	6
GO:0010863	positive regulation of phospholipase C activity	4/156	43/18670	0.000449133	0.0149665	0.0131721	5330/8698/728/4908	4
GO:0002697	regulation of immune effector process	12/156	458/18670	0.000477714	0.0154155	0.0135673	10225/725/922/5199/114548/27202/3575/7099/8832/1378/728/3109	12
GO:0046651	lymphocyte proliferation	9/156	272/18670	0.000479306	0.0154155	0.0135673	3113/3620/199/64926/3575/7099/3109/931/384	9
GO:0050920	regulation of chemotaxis	8/156	217/18670	0.000487436	0.0154155	0.0135673	199/27202/1991/6846/1240/7424/728/4908	8
GO:1903039	positive regulation of leukocyte cell-cell adhesion	8/156	218/18670	0.000502479	0.0154155	0.0135673	55423/3113/114548/199/64926/3575/1991/3109	8
GO:0045414	regulation of interleukin-8 biosynthetic process	3/156	19/18670	0.000502586	0.0154155	0.0135673	7099/1991/51311	3
GO:0032943	mononuclear cell proliferation	9/156	274/18670	0.000505309	0.0154155	0.0135673	3113/3620/199/64926/3575/7099/3109/931/384	9
GO:0002683	negative regulation of immune system process	12/156	463/18670	0.000525961	0.0158226	0.0139257	10225/725/3620/27202/3575/7099/28959/3112/8832/1378/55365/384	12
GO:1900274	regulation of phospholipase C activity	4/156	45/18670	0.000535269	0.0158821	0.013978	5330/8698/728/4908	4
GO:0007159	leukocyte cell-cell adhesion	10/156	337/18670	0.000550031	0.0160996	0.0141694	55423/3113/3620/114548/199/64926/3575/1991/3109/384	10
GO:0045785	positive regulation of cell adhesion	11/156	403/18670	0.000587369	0.0167485	0.0147405	57091/55423/3113/4814/114548/199/64926/3575/1991/3109/90187	11
GO:0042228	interleukin-8 biosynthetic process	3/156	20/18670	0.000587665	0.0167485	0.0147405	7099/1991/51311	3
GO:0002478	antigen processing and presentation of exogenous peptide antigen	7/156	175/18670	0.00068044	0.0190385	0.016756	3123/3113/3122/3112/3109/3118/6712	7
GO:0072604	interleukin-6 secretion	4/156	48/18670	0.000685597	0.0190385	0.016756	353514/199/27202/51311	4
GO:0002534	cytokine production involved in inflammatory response	4/156	49/18670	0.000741727	0.0200822	0.0176746	115362/10225/3620/7099	4
GO:0003254	regulation of membrane depolarization	4/156	49/18670	0.000741727	0.0200822	0.0176746	1634/8913/5774/7871	4
GO:0032656	regulation of interleukin-13 production	3/156	22/18670	0.000784197	0.02097	0.0184559	353514/114548/384	3
GO:0002690	positive regulation of leukocyte chemotaxis	5/156	87/18670	0.000813334	0.0214839	0.0189082	199/6846/1240/7424/728	5
GO:0019884	antigen processing and presentation of exogenous antigen	7/156	182/18670	0.000857145	0.0223684	0.0196866	3123/3113/3122/3112/3109/3118/6712	7
GO:0070661	leukocyte proliferation	9/156	298/18670	0.000918453	0.0233016	0.0205079	3113/3620/199/64926/3575/7099/3109/931/384	9
GO:0002920	regulation of humoral immune response	6/156	134/18670	0.000921153	0.0233016	0.0205079	725/922/5199/27202/1378/728	6
GO:0032731	positive regulation of interleukin-1 beta production	4/156	52/18670	0.000929542	0.0233016	0.0205079	353514/114548/7099/51311	4
GO:0050663	cytokine secretion	8/156	240/18670	0.000941059	0.0233016	0.0205079	115362/353514/114548/199/27202/7099/51311/384	8
GO:0032651	regulation of interleukin-1 beta production	5/156	90/18670	0.000948227	0.0233016	0.0205079	353514/114548/7099/51311/384	5
GO:0050921	positive regulation of chemotaxis	6/156	135/18670	0.000957452	0.0233016	0.0205079	199/6846/1240/7424/728/4908	6
GO:0060333	interferon-gamma-mediated signaling pathway	5/156	91/18670	0.000996685	0.0239869	0.0211111	3123/3113/3055/3122/3118	5
GO:0048002	antigen processing and presentation of peptide antigen	7/156	189/18670	0.00106826	0.025319	0.0222834	3123/3113/3122/3112/3109/3118/6712	7
GO:0006816	calcium ion transport	11/156	434/18670	0.00107541	0.025319	0.0222834	353514/140738/623/6373/8832/5330/931/9456/79085/8913/84502	11
GO:0032616	interleukin-13 production	3/156	25/18670	0.0011499	0.0267815	0.0235706	353514/114548/384	3
GO:0022409	positive regulation of cell-cell adhesion	8/156	255/18670	0.00138621	0.0316716	0.0278745	55423/3113/114548/199/64926/3575/1991/3109	8
GO:0060191	regulation of lipase activity	5/156	98/18670	0.00138911	0.0316716	0.0278745	338328/5330/8698/728/4908	5
GO:0007187	G protein-coupled receptor signaling pathway, coupled to cyclic nucleotide second messenger	8/156	256/18670	0.00142099	0.032061	0.0282171	6373/2829/8698/8685/22859/23432/4852/6751	8
GO:0010518	positive regulation of phospholipase activity	4/156	59/18670	0.00149364	0.0329945	0.0290387	5330/8698/728/4908	4
GO:0032732	positive regulation of interleukin-1 production	4/156	59/18670	0.00149364	0.0329945	0.0290387	353514/114548/7099/51311	4
GO:0007200	phospholipase C-activating G protein-coupled receptor signaling pathway	5/156	100/18670	0.00151962	0.0329945	0.0290387	27334/27202/1240/728/9456	5
GO:0002703	regulation of leukocyte mediated immunity	7/156	201/18670	0.00152329	0.0329945	0.0290387	10225/725/114548/3575/7099/8832/1378	7
GO:0050870	positive regulation of T cell activation	7/156	202/18670	0.00156712	0.0336078	0.0295785	55423/3113/114548/199/64926/3575/3109	7
GO:0050777	negative regulation of immune response	6/156	150/18670	0.00164544	0.0349413	0.0307522	10225/725/3575/8832/1378/384	6
GO:0032652	regulation of interleukin-1 production	5/156	103/18670	0.001732	0.0364225	0.0320558	353514/114548/7099/51311/384	5
GO:0070229	negative regulation of lymphocyte apoptotic process	3/156	29/18670	0.00178272	0.0371286	0.0326772	3620/3575/384	3
GO:0050670	regulation of lymphocyte proliferation	7/156	208/18670	0.00185116	0.0381869	0.0336086	3113/3620/199/64926/7099/3109/384	7
GO:0032944	regulation of mononuclear cell proliferation	7/156	209/18670	0.00190215	0.0388685	0.0342085	3113/3620/199/64926/7099/3109/384	7
GO:0050707	regulation of cytokine secretion	7/156	210/18670	0.00195422	0.0394842	0.0347504	353514/114548/199/27202/7099/51311/384	7
GO:0002828	regulation of type 2 immune response	3/156	30/18670	0.00196874	0.0394842	0.0347504	3620/114548/384	3
GO:0042129	regulation of T cell proliferation	6/156	156/18670	0.0020067	0.0397571	0.0349906	3113/3620/199/64926/3109/384	6
GO:0048247	lymphocyte chemotaxis	4/156	64/18670	0.00201906	0.0397571	0.0349906	6373/6357/6846/6367	4
GO:0022407	regulation of cell-cell adhesion	10/156	403/18670	0.00210912	0.0410666	0.0361431	55423/3113/3620/114548/199/64926/3575/1991/3109/384	10
GO:0002429	immune response-activating cell surface receptor signaling pathway	11/156	473/18670	0.00212348	0.0410666	0.0361431	3384/3123/3113/3055/27202/3122/1240/1378/728/931/3118	11
GO:0007202	activation of phospholipase C activity	3/156	31/18670	0.00216642	0.0415262	0.0365476	5330/8698/728	3
GO:2000778	positive regulation of interleukin-6 secretion	3/156	32/18670	0.00237599	0.0451438	0.0397315	353514/199/51311	3
GO:0072676	lymphocyte migration	5/156	111/18670	0.00240433	0.0452851	0.0398558	199/6373/6357/6846/6367	5
GO:0070838	divalent metal ion transport	11/156	483/18670	0.00249607	0.0466077	0.0410198	353514/140738/623/6373/8832/5330/931/9456/79085/8913/84502	11
GO:0051249	regulation of lymphocyte activation	11/156	485/18670	0.0025766	0.0476832	0.0419664	55423/3113/3620/114548/199/64926/3575/7099/1378/3109/384	11
GO:0070232	regulation of T cell apoptotic process	3/156	33/18670	0.0025977	0.0476832	0.0419664	3620/3575/384	3
GO:0070663	regulation of leukocyte proliferation	7/156	222/18670	0.00266932	0.0485862	0.0427611	3113/3620/199/64926/7099/3109/384	7
GO:0072511	divalent inorganic cation transport	11/156	489/18670	0.00274396	0.0495285	0.0435905	353514/140738/623/6373/8832/5330/931/9456/79085/8913/84502	11
GO:0010517	regulation of phospholipase activity	4/156	70/18670	0.00280328	0.049774	0.0438065	5330/8698/728/4908	4
GO:0019882	antigen processing and presentation	7/156	226/18670	0.00294763	0.049774	0.0438065	3123/3113/3122/3112/3109/3118/6712	7
GO:0002713	negative regulation of B cell mediated immunity	2/156	10/18670	0.00298736	0.049774	0.0438065	725/1378	2
GO:0002890	negative regulation of immunoglobulin mediated immune response	2/156	10/18670	0.00298736	0.049774	0.0438065	725/1378	2
GO:0006569	tryptophan catabolic process	2/156	10/18670	0.00298736	0.049774	0.0438065	8942/3620	2
GO:0042436	indole-containing compound catabolic process	2/156	10/18670	0.00298736	0.049774	0.0438065	8942/3620	2
GO:0046218	indolalkylamine catabolic process	2/156	10/18670	0.00298736	0.049774	0.0438065	8942/3620	2
GO:0060033	anatomical structure regression	2/156	10/18670	0.00298736	0.049774	0.0438065	6688/4814	2
GO:0072610	interleukin-12 secretion	2/156	10/18670	0.00298736	0.049774	0.0438065	353514/51311	2
GO:2000665	regulation of interleukin-13 secretion	2/156	10/18670	0.00298736	0.049774	0.0438065	353514/384	2

## Sheet: GO-CC
ID	Description	GeneRatio	BgRatio	pvalue	p.adjust	qvalue	geneID	Count
GO:0042613	MHC class II protein complex	6/160	16/19717	1.94613e-09	4.39824e-07	3.74885e-07	3123/3113/3122/3112/3109/3118	6
GO:0042611	MHC protein complex	6/160	25/19717	4.05171e-08	4.57843e-06	3.90243e-06	3123/3113/3122/3112/3109/3118	6
GO:0071556	integral component of lumenal side of endoplasmic reticulum membrane	4/160	29/19717	8.46755e-05	0.00478417	0.00407779	3123/3113/3122/3118	4
GO:0098553	lumenal side of endoplasmic reticulum membrane	4/160	29/19717	8.46755e-05	0.00478417	0.00407779	3123/3113/3122/3118	4
GO:0030666	endocytic vesicle membrane	7/160	167/19717	0.000434519	0.0165847	0.014136	3123/9332/3113/3122/8685/3118/23432	7
GO:0030669	clathrin-coated endocytic vesicle membrane	4/160	44/19717	0.000440303	0.0165847	0.014136	3123/3113/3122/3118	4
GO:0030134	COPII-coated ER to Golgi transport vesicle	5/160	93/19717	0.000966956	0.0312189	0.0266095	3123/3113/5265/3122/3118	5
GO:0009897	external side of plasma membrane	10/160	393/19717	0.0014221	0.0387538	0.0330319	1441/9332/9034/338328/3575/7099/2829/51311/931/8792	10
GO:0012507	ER to Golgi transport vesicle membrane	4/160	62/19717	0.00161599	0.0387538	0.0330319	3123/3113/3122/3118	4
GO:0045334	clathrin-coated endocytic vesicle	4/160	63/19717	0.00171477	0.0387538	0.0330319	3123/3113/3122/3118	4
GO:0044449	contractile fiber part	7/160	221/19717	0.00221778	0.0404807	0.0345038	3620/7125/283807/26548/9456/23336/4660	7
GO:0005765	lysosomal membrane	9/160	354/19717	0.00246081	0.0404807	0.0345038	3123/3113/3122/3112/51311/55332/3109/3118/114990	9
GO:0030665	clathrin-coated vesicle membrane	5/160	115/19717	0.00247664	0.0404807	0.0345038	3123/3113/3122/3575/3118	5
GO:0098852	lytic vacuole membrane	9/160	355/19717	0.00250766	0.0404807	0.0345038	3123/3113/3122/3112/51311/55332/3109/3118/114990	9
GO:0043292	contractile fiber	7/160	234/19717	0.00304955	0.0459466	0.0391627	3620/7125/283807/26548/9456/23336/4660	7
GO:0030139	endocytic vesicle	8/160	303/19717	0.00337872	0.0477244	0.040678	3123/9332/3113/3122/1991/8685/3118/23432	8

## Sheet: GO-MF
ID	Description	GeneRatio	BgRatio	pvalue	p.adjust	qvalue	geneID	Count
GO:0023026	MHC class II protein complex binding	5/151	16/17697	1.71365e-07	5.51795e-05	4.94253e-05	3123/3122/3112/3109/931	5
GO:0032395	MHC class II receptor activity	4/151	10/17697	1.02782e-06	0.000165479	0.000148222	3113/3122/3112/3118	4
GO:0023023	MHC protein complex binding	5/151	25/17697	1.95915e-06	0.000210282	0.000188354	3123/3122/3112/3109/931	5
GO:0042277	peptide binding	11/151	295/17697	4.66178e-05	0.00375273	0.00336139	3123/9536/3113/623/3122/7099/8685/2825/321/23542/6751	11
GO:0019955	cytokine binding	7/151	128/17697	0.000114363	0.00736498	0.00659694	375387/1441/9034/2829/1991/114990/8792	7
GO:0001664	G protein-coupled receptor binding	10/151	280/17697	0.000147858	0.00792029	0.00709435	51816/9034/6373/6357/6846/8685/6367/9456/4852/65055	10
GO:0004896	cytokine receptor activity	6/151	96/17697	0.00017218	0.00792029	0.00709435	1441/9034/3575/2829/1240/1439	6
GO:0033218	amide binding	11/151	356/17697	0.00024451	0.00890077	0.00797257	3123/9536/3113/623/3122/7099/8685/2825/321/23542/6751	11
GO:0042379	chemokine receptor binding	5/151	66/17697	0.000248779	0.00890077	0.00797257	9034/6373/6357/6846/6367	5
GO:0048020	CCR chemokine receptor binding	4/151	43/17697	0.000485258	0.0156253	0.0139959	9034/6357/6846/6367	4
GO:0008329	signaling pattern recognition receptor activity	3/151	20/17697	0.000624042	0.0182674	0.0163624	7099/8685/51311	3
GO:0038187	pattern recognition receptor activity	3/151	21/17697	0.000723511	0.0194142	0.0173896	7099/8685/51311	3
GO:0008009	chemokine activity	4/151	49/17697	0.000800757	0.0198341	0.0177658	6373/6357/6846/6367	4
GO:0001637	G protein-coupled chemoattractant receptor activity	3/151	26/17697	0.0013709	0.0294287	0.0263598	9034/2829/1240	3
GO:0004950	chemokine receptor activity	3/151	26/17697	0.0013709	0.0294287	0.0263598	9034/2829/1240	3
GO:0042605	peptide antigen binding	3/151	31/17697	0.00229736	0.0462344	0.0414129	3123/3113/3122	3
